# Supplementary material for: A feeding protocol for delivery of agents to assess development in Varroa mites
Source: PLoS One. 2017 Apr 27;12(4):e0176097. doi: 10.1371/journal.pone.0176097 (PMC5407785; doi:10.1371/journal.pone.0176097)
Supplement: S2 Table — Collective data associated with treatments administered to Varroa mite specimens plus analyses performed here. (XLSX) [file pone.0176097.s003.xlsx]

## Sheet: Media Selection
Table S1: Information associated with specimens associated with analyses performed here.
Which medium is better?
Using adult bees, even with heat treatment, the diet turned dark after 24h
Larva medium, with heat treatment (68C*30m) worked well and didn't turn dark
4.17.13
Does the Nutritious medium help maintaing the mites?
We set up 2ml tubes with small cotton pad with ~100 ul of Bee larva medium and food dye. Phoretic mites were starved for 24 h before setting them up in tubes
	Survival	at 24 hrs
		Initial	# that survive		# that fed		# that survided+fed		Survived		Fed		Fed and survived												Comparison of drone and worker hemolymph, 10mM AA, food dye, antibiotic
TREATMENT	Tube	n mites	n mites	% survival	n mites	% fed	n mites	% S+F	Mean	St dev	Mean	St dev	Mean	St dev														# that survive			% survival
No food	1	10	0	0	0	0	0	0																	TREATMENT	n	24	48	72	24	48	72
	2	10	0	0	0	0	0	0																	Drone Hemolymph 10mMAA	70	50	20	0	71.4286	28.5714	0
	3	10	1	10	0	0	0	0																	Worker Hemolymph 10mMAA	83	66	14	2	79.5181	16.8675	2.40964
	4	4	0	0	0	0	0	0																	Worker Hemolymph 15mMAA	61	36	3	0	59.0164	4.91803	0
	5	10	0	0	0	0	0	0
Water only	1	10	1	10	0	0	0	0																				# that fed			% that fed
	2	10	6	60	0	0	0	0																	TREATMENT	n	24	48	72	24	48	72
	3	10	5	50	0	0	0	0																	Drone Hemolymph 10mMAA	70	46	46	46	65.7143	65.7143	65.7143
	4	10	2	20	0	0	0	0																	Worker Hemolymph 10mMAA	83	35	38	39	42.1687	45.7831	46.988
	5	10	6	60	0	0	0	0																	Worker Hemolymph 15mMAA	61	40	40	40	65.5738	65.5738	65.5738
	6	10	5	50	3	30	3	30
	7	10	2	20	1	10	0	0
	8	10	6	60	0	0	0	0
	9	10	9	90	0	0	0	0
	10	10	5	50	0	0	0	0	47	24.0601	4	9.66092	3	9.48683
Drosophila medium	1	10	8	80	0	0	0	0
	2	10	9	90	2	20	2	20
	3	10	8	80	3	30	3	30
	4	7	5	71.4286	2	28.5714	2	28.5714	80.3571	7.59296	19.6429	13.8198	19.6429	13.8198
Bee larva+Dm	1	10	8	80	0	0	0	0
	2	10	10	100	1	10	1	10																										1.652
	3	10	5	50	1	10	1	10																	Can we starve for less number of hrs?
	4	5	3	60	0	0	0	0																			# that survive	% survival	# that fed	% that fed	#fed+survive	%fed+survive
	5	10	7	70	3	30	2	20																	TREATMENT	n
	6	10	6	60	4	40	4	40																	Feeding assay - 24h starvation, 24 feeding	120	76	63.3333	76	63.3333
	7	10	3	30	2	20	1	10																		60	44	73.3333	35	58.3333	32	53.3333
	8	10	5	50	5	50	3	30
	9	10	1	10	1	10	0	0
	10	3	0	0	0	0	0	0	51	30.7137	17	17.6698	12	13.9841
Bee larva medium only	1	10	4	40	1	10	0	0
	2	10	4	40	1	10	1	10
	3	10	6	60	0	0	0	0
	4	10	4	40	1	10	0	0
	5	10	5	50	1	10	1	10
	6	10	7	70	0	0	0	0
	7	10	3	30
	8	10	7	70
	9	10	3	30
	10	10	6	60
Drone Hemolymph only	1	10	5	50	5	50	3	30
	2	10	2	20	4	40	2	20
	3	10	7	70	1	10	0	0
	4	10	2	20	3	30	1	10
	5	10	5	50	7	70	4	40
	6	10	7	70	2	20	1	10	46.6667	22.5093	36.6667	21.6025	18.3333	14.7196
D. Larva hemolymph only (10mM AA)	1	10	7	70	8	80	6	60
	2	10	8	80	7	70	7	70
	3	10	8	80	8	80	8	80
	4	10	5	50	3	30	3	30
	5	10	9	90	5	50	5	50
	6	10	7	70	7	70	7	70
	7	10	6	60	8	80	6	60	73.951	11.3484	65.7143	18.1204	60	16.3299
Larva hemolymph+Dm (10mM AA)	1	10	8	80	6	60	6	60
	2	10	9	90	8	80	8	80
	3	10	6	60	4	40	4	40
	4	10	6	60	6	60	4	40
	5	10	6	60	4	40	4	40
	6	10	7	70	6	60	6	60
	7	10	7	70	5	50	5	50	75.1282	11.547	55.7143	13.9728	52.8571	14.9603
W. Larva hemolymph only (10mM AA)	1	10	9	90	3	30	3	30
	2	10	7	70	4	40	4	40
	3	10	8	80	4	40	3	30
	4	10	8	80	6	60	5	50
	5	10	8	80	4	40	4	40
	6	10	9	90	3	30	3	30
	7	10	7	70	7	70	6	60
	8	13	10	76.9231	4	30.7692	3	23.0769	79.6154	7.63716	42.5962	14.7904	37.8846	12.2509
																																														Membrane	0
																																														parafilm	50
																																														nylon mesh	25
																																														soaked cotton	65

## Sheet: Cell Lines
Feeding assay and cell lines
	Survival	at 24 hrs
		Initial	# that survive		# that fed		# that survided+fed		survive		fed		survive+fed
TREATMENT	Tube	n mites	n mites	% survival	n mites	% fed	n mites	% S+F	mean	stdev	mean	stdev	mean	stdev
Hemolymph+plasmid only	1	15	15	100	6	40	6	40
	2	15	15	100	7	46.6667	7	46.6667
	3	15	15	100	5	33.3333	5	33.3333
	4	15	15	100	9	60	9	60
	5	15	15	100	5	33.3333	5	33.3333
	6	15	15	100	9	60	9	60
	7	10	10	100	6	60	6	60
	8	9	9	100	7	77.7778	7	77.7778
	9	15	14	93.3333	10	66.6667	9	60	99.2593	2.22222	53.0864	15.5335	52.3457	14.9531
DmS2	1	15	15	100	8	53.3333	8	53.3333
	2	15	15	100	7	46.6667	7	46.6667
	3	10	9	90	0	0	0	0
	4	15	15	100	5	33.3333	5	33.3333
	5	15	15	100	4	26.6667	4	26.6667
	6	15	15	100	4	26.6667	4	26.6667
	7	15	15	100	1	6.66667	1	6.66667
	8	7	7	100	1	14.2857	1	14.2857
	9	10	10	100	3	30	3	30
	10	17	16	94.1176	9	52.9412	9	52.9412
	11	20	19	95	6	30	6	30
	12	20	19	95	9	45	8	40
	13	9	9	100	1	11.1111	1	11.1111
	14	10	10	100	5	50	5	50
	15	10	10	100	2	20	2	20	98.2745	3.16163	29.7781	17.226	29.4448	17.3866
Bm5	1	14	14	100	4	28.5714	4	28.5714
	2	13	13	100	8	61.5385	8	61.5385
	3	12	12	100	6	50	6	50
	4	20	20	100	2	10	2	10
	5	20	20	100	8	40	8	40
	6	20	20	100	4	20	4	20
	7	20	20	100	11	55	11	55
	8	20	20	100	11	55	11	55
	9	20	19	95	9	45	9	45
	10	7	7	100	4	57.1429	4	57.1429	99.5	1.58114	42.2253	17.365	42.2253	17.5592

## Sheet: Storage
Can the mites feed on stored hemolymp?
		Initial	# that survive		# that fed		# that survided+fed
TREATMENT	Tube	n mites	n mites	% survival	n mites	% fed	n mites	% S+F	Mean	Stdev
Fresh	1	7	7	100	5	71.4286	5	71.4286
	2	11	10	90.9091	5	45.4545	5	45.4545
	3	10	10	100	4	40	4	40
	4	10	10	100	4	40	4	40
	5	10	10	100	10	100	10	100
	6	10	10	100	8	80	8	80	61.0909	27.4118
3w frozen	1	10	9	90	10	100	9	90
	2	10	8	80	10	100	8	80
	3	10	10	100	9	90	9	90
	4	11	7	63.6364	7	63.6364	4	36.3636
	5	10	8	80	6	60	5	50	69.2727	24.6412
6w frozen	1	15	11	73.3333	8	53.3333	7	46.6667
	2	15	10	66.6667	9	60	8	53.3333
	3	15	14	93.3333	11	73.3333	10	66.6667
	4	15	11	73.3333	11	73.3333	9	60	56.6667	8.60663
9w frozen	1	16	9	56.25	3	18.75	2	12.5
	2	15	11	73.3333	8	53.3333	7	46.6667
	3	17	10	58.8235	5	29.4118	3	17.6471
	4	16	7	43.75	4	25	1	6.25	20.7659	17.8849
For Sas			Graph
Fresh	71.4286		Fresh	Frozen-3w	Frozen-6w	Frozen-9w
Fresh	45.4545		62.8139	69.2727	56.6667	20.7659
Fresh	40		24.8784	24.6412	8.60663	17.8849
Fresh	40
Fresh	100
Fresh	80
3W	90
3W	80
3W	90
3W	36.3636
3W	50
6W	46.6667
6W	53.3333
6W	66.6667
6W	60
9W	12.5
9W	46.6667
9W	17.6471
9W	6.25

## Sheet: Dyes
Dyes
		Initial	# that survive		# that fed		# that survided+fed		Mean	st dev
TREATMENT	Tube	n mites	n mites	% survival	n mites	% fed	n mites	% S+F
Food dye	1	9	6	66.6667	7	77.7778	6	66.6667
	2	10	7	70	6	60	6	60
	3	10	5	50	8	80	5	50
	4	10	5	50	7	70	5	50
	5	11	8	72.7273	8	72.7273	6	54.5455	f+s			survived			fed
	6	11	5	45.4545	4	36.3636	4	36.3636	52.9293	10.3238		59.1414	11.9463		66.1448	16.1874
Dayglow	1	10	6	60	0	0	0	0
	2	10	9	90	0	0	0	0
	3	10	7	70	0	0	0	0
	4	7	5	71.4286	0	0	0	0
	5	10	8	80	0	0	0	0
	6	10	4	40	0	0	0	0	0	0		68.5714	17.2615		0	0
Rose Bengale	1	10	6	60	7	70	4	40
	2	10	4	40	8	80	3	30
	3	10	7	70	6	60	5	50
	4	10	7	70	5	50	4	40
	5	10	7	70	3	30	3	30
	6	10	7	70	7	70	4	40	38.3333	7.52773		63.3333	12.1106		60	17.8885
Neutral Red	1	10	3	30	2	20	0	0
	2	10	0	0	3	30	0	0
	3	10	0	0	2	20	0	0
	4	10	0	0	0	0	0	0
	5	10	2	20	3	30	1	10
	6	10	0	0	5	50	0	0
	7	10	0	0	2	20	0	0	1.42857	3.77964		7.14286	8.16497		24.2857	16.4317
Indigo	1	6	2	33.3333	3	50	2	33.3333
	2	10	9	90	5	50	5	50
	3	10	4	40	6	60	3	30
	4	10	7	70	5	50	5	50
	5	10	8	80	4	40	4	40
	6	10	3	30	0	0	0	0
	7	10	3	30	3	30	2	20	31.9048	17.7281		56.6667	26.5832		38.3333	21.3698
For SAS
RB	66.6667
RB	60
RB	50
RB	50
RB	54.5455
RB	36.3636
DG	0
DG	0
DG	0
DG	0
DG	0
DG	0
Rose	40
Rose	30
Rose	50
Rose	40
Rose	30
Rose	40
NR	0
NR	0
NR	0
NR	0
NR	10
NR	0
NR	0
IN	33.3333
IN	50
IN	30
IN	50
IN	40
IN	0
IN	20

## Sheet: Controls
Controls	petri dish	n mites	24h (Tue)	48h (Wed)	72h (Thu)	96h(Fri)	# mites that died during the trial	% mortality	# mites recovered at the end of the trial	% survival
Phoretic/immediately placed with larva	1	20	0	2	9	2	13	65	8	40
Phoretic/immediately placed with larva	2	20	2	8	4	1	15	75	5	25	32.5
Phoretic/placed after 6h starvation	1	20	2	3	1	2	8	40	12	60
Phoretic/placed after 6h starvation	2	20	2	2	3	1	8	40	12	60	60
Phoretic/placed after 12h starvation	1	20	0	4	4	5	13	65	7	35
Phoretic/placed after 12h starvation	2	21	1	2	2	4	9	42.8571	12	57.1429	46.0714
Phoretic/placed after 24h starvation	1	20		6	4	8	18	90	2	10
Phoretic/placed after 24h starvation	2	20		0	2	5	7	35	13	65	37.5
Placed after24h starvation/Feeding assay 8h	1	20		4	9	3	16	80	4	20
Placed after24h starvation/Feeding assay 8h	2	20		6	6	4	16	80	4	20
Placed after24h starvation/Feeding assay 8h	3	20		2	7	4	13	65	7	35
Placed after24h starvation/Feeding assay 8h	4	16		1	7	1	9	56.25	7	43.75	29.6875

## Sheet: Starvation
Optimize feeding and reduce time feeding on assay away from host (24h starvation)
		Initial	# that survive		# that fed		# that survided+fed
TREATMENT	Tube	n mites	n mites	% survival	n mites	% fed	n mites	% S+F
Feeding assay - 8h	1	10	10	100	6	60	6	60
	2	10	10	100	5	50	5	50
	3	11	11	100	8	72.7273	8	72.7273
	4	10	10	100	3	30	3	30
	5	10	10	100	2	20	2	20
	6	10	10	100	6	60	6	60
	7	10	7	70	3	30	3	30
	8	10	7	70	3	30	3	30
	9	10	7	70	3	30	3	30
	10	10	7	70	3	30	3	30
	11	10	10	100	5	50	5	50
	12	11	10	90.9091	7	63.6364	7	63.6364
	13	10	10	100	4	40	4	40	43.5664	16.7442
	14	10	10	100	5	50	5	50
	15	10	10	100	5	50	5	50
	16	10	10	100	6	60	6	60
	17	10	10	100	9	90	9	90
	18	11	10	90.9091	5	45.4545	5	45.4545
	19	10	8	80	4	40	4	40
	20	10	10	100	2	20	2	20
	21	9	9	100	6	66.6667	6	66.6667
	22	10	10	100	1	10	1	10
	23	10	7	70	1	10	1	10
	24	10	10	100	5	50	5	50
	25	10	10	100	6	60	6	60
	26	10	10	100	5	50	5	50
	27	10	9	90	4	40	4	40
	28	11	11	100	8	72.7273	8	72.7273
	29	10	10	100	4	40	4	40	45.559	19.2219
Starvation 8h, 24 hr feeding	1	10	9	90	7	70	7	70
	2	10	8	80	5	50	5	50
	3	10	6	60	6	60	5	50
	4	10	6	60	7	70	5	50
	5	10	6	60	4	40	4	40
	6	10	9	90	6	60	6	60	53.3333	10.328

## Sheet: Tebu-Vgs
LLTP								Vg1								Vg2
		Ct values			(Cont-Vg1)					Ct values			(Cont-Vg1)					Ct values			(Cont-Vg1)
	LLTP	geo mean	dCt	ddCt	Fold diff				Vg1	geo mean	dCt	ddCt	Fold diff				Vg2	geo mean	dCt	ddCt	Fold diff		For JMP	Vg1		For JMP	Vg2
control-1	27.0732	26.4498	0.623375	-3.96446	15.6106			control-1	31.705	26.4498	5.2552	0.66737	0.629653			control-1	32.6835	26.4498	6.23364	1.6458	0.319569		C	5.2552		C	6.23364
control-2	26.1176	25.7944	0.323198	-4.26464	19.2213			control-2	30.4085	25.7944	4.61407	0.0262414	0.981975			control-2	31.608	25.7944	5.81361	1.22577	0.427569		C	4.61407		C	5.81361
control-3	24.3753	25.8784	-1.50316	-6.09099	68.1666			control-3	29.0134	25.8784	3.135	-1.45283	2.73745			control-3	28.7756	25.8784	2.89717	-1.69067	3.22806		C	3.135		C	2.89717
control-4	24.3784	25.5787	-1.2003	-5.78813	55.2588			control-4	28.3202	25.5787	2.74151	-1.84632	3.59582			control-4	28.9958	25.5787	3.41708	-1.17075	2.25129		C	2.74151		C	3.41708
control-5	24.28	24.07	0.21	-4.37783	20.7902			control-5	29.38	24.07	5.31	0.722167	0.606186			control-5	28.99	24.07	4.92	0.332167	0.794342		C	5.31		C	4.92
control-6	24.79	24.48	0.31	-4.27783	19.398			control-6	27.82	24.48	3.34	-1.24783	2.37484			control-6	28.87	24.48	4.39	-0.197833	1.14697		C	3.34		C	4.39
DMSO-1	26.5655	26.0265	0.539043	-4.04879	16.5504			DMSO-1	30.3917	26.0265	4.36523	-0.222603	1.16684			DMSO-1	30.6479	26.0265	4.62141	0.0335761	0.976996		D	4.36523		D	4.62141
DMSO-2	27.0211	26.234	0.787162	-3.80067	13.9353			DMSO-2	30.5866	26.234	4.3526	-0.23523	1.17709			DMSO-2	30.894	26.234	4.66	0.0721652	0.951209		D	4.3526		D	4.66
DMSO-3	24.07	23.59	0.48	-4.10783	17.2417			DMSO-3	29.06	23.59	5.47	0.882167	0.542552			DMSO-3	29.53	23.59	5.94	1.35217	0.391703		D	5.47		D	5.94
DMSO-4	25.14	24.61	0.53	-4.05783	16.6544			DMSO-4	27.8	24.61	3.19	-1.39783	2.63505			DMSO-4	28.32	24.61	3.71	-0.877833	1.83761		D	3.19		D	3.71
DMSO-5	24.26	23.69	0.57	-4.01783	16.199			DMSO-5	29.23	23.69	5.54	0.952167	0.516856			DMSO-5	31.01	23.69	7.32	2.73217	0.1505		D	5.54		D	7.32
DMSO-6	24.07	23.99	0.08	-4.50783	22.7506			DMSO-6	24.46	23.99	0.47	-4.11783	17.3617			DMSO-6	24.54	23.99	0.55	-4.03783	16.4251		D	0.47		D	0.55
0.1ng-1	24.115	23.8836	0.231395	-4.35644	20.4842		Tebu	0.1ng-1	26.4109	23.8836	2.5273	-2.06053	4.17139		Tebu	0.1ng-1	27.1964	23.8836	3.31276	-1.27508	2.42012		1	2.5273		1	3.31276
0.1ng-2	24.2711	24.4815	-0.210431	-4.79826	27.8241			0.1ng-2	29.3946	24.4815	4.91306	0.32523	0.798171			0.1ng-2	30.7893	24.4815	6.30783	1.72	0.303549		1	4.91306		1	6.30783
0.1ng-3	23.011	25	-1.98899	-6.57682	95.4597			0.1ng-3	25.6797	25	0.679683	-3.90815	15.0131			0.1ng-3	25.1047	25	0.104716	-4.48312	22.3642		1	0.679683		1
0.1ng-4	23.0531	24.5339	-1.48076	-6.06859	67.1162			0.1ng-4	28.3189	24.5339	3.78507	-0.80276	1.74444			0.1ng-4	28.2832	24.5339	3.74932	-0.838515	1.78821		1	3.78507		1	3.74932
0.1ng-5	24.2714	25.9947	-1.72324	-6.31107	79.4001			0.1ng-5	27.8998	25.9947	1.90515	-2.68269	6.42051			0.1ng-5	28.1271	25.9947	2.13241	-2.45543	5.48476		1	1.90515		1	2.13241
0.1ng-6	24.19	24.7	-0.51	-5.09783	34.2453			0.1ng-6	29.15	24.7	4.45	-0.137833	1.10025			0.1ng-6	29.97	24.7	5.27	0.682167	0.623228		1	4.45		1	5.27
10ng-1	24.6212	23.8763	0.744863	-3.84297	14.3499		Tebu	10ng-1	27.5862	23.8763	3.70985	-0.87798	1.8378		Tebu	10ng-1	27.4208	23.8763	3.54449	-1.04335	2.061		2	3.70985		2	3.54449
10ng-2	24.2496	24.211	0.0386207	-4.54921	23.4126			10ng-2	27.9346	24.211	3.72364	-0.864196	1.82033			10ng-2	28.2498	24.211	4.03875	-0.54908	1.46315		2	3.72364		2	4.03875
10ng-3	24.3796	24.8231	-0.443516	-5.03135	32.7029			10ng-3	29.2293	24.8231	4.40622	-0.18161	1.13415			10ng-3	29.1439	24.8231	4.32075	-0.267086	1.20337		2	4.40622		2	4.32075
10ng-4	25.1135	24.9135	0.200043	-4.38779	20.9342			10ng-4	29.7691	24.9135	4.85565	0.267819	0.830574			10ng-4	29.6727	24.9135	4.75918	0.171352	0.88801		2	4.85565		2	4.75918
10ng-5	24.44	24.75	-0.31	-4.89783	29.8122			10ng-5	26.38	24.75	1.63	-2.95783	7.76956			10ng-5	26.34	24.75	1.59	-2.99783	7.98799		2	1.63		2	1.59
10ng-6	24.14	23.67	0.47	-4.11783	17.3617			10ng-6	26.9	23.67	3.23	-1.35783	2.563			10ng-6	27.77	23.67	4.1	-0.487833	1.40234		2	3.23		2	4.1
1000ng-1	23.2085	24.3055	-1.09697	-5.6848	51.4395		Tebu	1000ng-1	28.2984	24.3055	3.99287	-0.59496	1.51043		Tebu	1000ng-1	28.704	24.3055	4.39845	-0.189384	1.14028		3	3.99287		3	4.39845
1000ng-2	26.0559	24.6597	1.39619	-3.19164	9.13652			1000ng-2	27.7784	24.6597	3.11869	-1.46914	2.76857			1000ng-2	28.2267	24.6597	3.567	-1.02083	2.02909		3	3.11869		3	3.567
1000ng-3	24.7269	24.6814	0.0454512	-4.54238	23.302			1000ng-3	28.7502	24.6814	4.06878	-0.519058	1.43302			1000ng-3	28.565	24.6814	3.88353	-0.704305	1.62936		3	4.06878		3	3.88353
1000ng-4	25.0013	24.8801	0.121178	-4.46666	22.1104			1000ng-4	28.8672	24.8801	3.98703	-0.600804	1.51656			1000ng-4	26.8389	24.8801	1.95876	-2.62907	6.18627		3	3.98703		3	1.95876
1000ng-5	23.6944	23.9148	-0.220433	-4.80827	28.0177			1000ng-5	27.3157	23.9148	3.40087	-1.18696	2.27672			1000ng-5	27.1122	23.9148	3.19737	-1.39046	2.62163		3	3.40087		3	3.19737
1000ng-6	24.24	24.42	-0.18	-4.76783	27.2434			1000ng-6	27.68	24.42	3.26	-1.32783	2.51025			1000ng-6	27.94	24.42	3.52	-1.06783	2.09628		3	3.26		3	3.52
LLTP			tebufenozide					Vg1			tebufenozide					Vg2			tebufenozide				C	0.720589
rep	Untreated	DMSO	0.1ng/µl	10ng/µl	1000ng/µl			rep	Untreated	DMSO	0.1ng/µl	10ng/µl	1000ng/µl			rep	Untreated	DMSO	0.1ng/µl	10ng/µl	1000ng/µl		C	0.664085
1	15.6106	16.5504	20.4842	14.3499	51.4395			1	0.629653	1.16684	4.17139	1.8378	1.51043			1	0.319569	0.976996	2.42012	2.061	1.14028		C	0.496237
2	19.2213	13.9353	27.8241	23.4126	9.13652			2	0.981975	1.17709	0.798171	1.82033	2.76857			2	0.427569	0.951209	0.303549	1.46315	2.02909		C	0.43799
3	68.1666	17.2417	95.4597	32.7029	23.302			3	2.73745	0.542552	15.0131	1.13415	1.43302			3	3.22806	0.391703	22.3642	1.20337	1.62936		C	0.725095
4	55.2588	16.6544	67.1162	20.9342	22.1104			4	3.59582	2.63505	1.74444	0.830574	1.51656			4	2.25129	1.83761	1.78821	0.88801	6.18627		C	0.523746
5	20.7902	16.199	79.4001	29.8122	28.0177			5	0.606186	0.516856	6.42051	7.76956	2.27672			5	0.794342	0.1505	5.48476	7.98799	2.62163		D	0.640007
6	19.398	22.7506	34.2453	17.3617	27.2434			6	2.37484		1.10025	2.56	2.51			6	1.14697		0.623228	1.4	2.1		D	0.638749
Av	33.0742	17.2219	54.0883	23.0956	26.8749			Av	1.82099	1.20768	4.87464	2.65873	2.00255			Av	1.3613	0.861604	5.49734	2.50059	2.61777		D	0.737987
Sd	22.6205	2.93898	30.7727	7.09298	13.8201			Sd	1.25663	0.86018	5.40989	2.5758	0.586889			Sd	1.14903	0.652	8.46698	2.71572	1.81707		D	0.503791
Se	9.2348	1.19983	12.5629	2.8957	5.64204			Se	0.513019	0.384684	2.20858	1.05157	0.239596			Se	0.469088	0.291583	3.45663	1.10869	0.741817		D	0.74351
																							D	-0.327902
																							1	0.402657
																							1	0.691352
																							1	-0.167693
																							1	0.578074
																							1	0.279928
																							1	0.64836
																							2	0.569357
																							2	0.570967
																							2	0.644066
																							2	0.686248
																							2	0.212188
																							2	0.509203
																							3	0.601285
																							3	0.493973
																							3	0.609464
																							3	0.600649
																							3	0.531591
																							3	0.513218

## Sheet: Tebu-Halloweens
Av. Ct Spook		6.3
Spook								Disembodied								shade
		Ct values			(Cont-Vg1)					Ct values			(Cont-Vg1)					Ct values			(Cont-Vg1)			Actin	TB 0.1ng 1	25.7154			GAPDH	TB 0.1ng 1	26.8675					SPK	TB 0.1ng 1	32.5135			DIB	TB 0.1ng 1	34.9423			SHD	TB 0.1ng 1	36.1576
	spo	geo mean	dCt	ddCt	Fold diff				dib	geo mean	dCt	ddCt	Fold diff				shd	geo mean	dCt	ddCt	Fold diff			Actin	TB 0.1ng 1	25.3704			GAPDH	TB 0.1ng 1	27.6799					SPK	TB 0.1ng 1	32.6954			DIB	TB 0.1ng 1	34.8378			SHD	TB 0.1ng 1
Untrt-1	30.25	23.53	6.72	0.42	0.747425			Untrt-1	31.7733	23.53	8.24334	1.94334	0.260014			Untrt-1	32.7771	23.53	9.24713	2.94713	0.129666			Actin	TB 0.1ng 1		25.5429		GAPDH	TB 0.1ng 1	26.544	27.0305		26.2762		SPK	TB 0.1ng 1		32.6044		DIB	TB 0.1ng 1		34.8901		SHD	TB 0.1ng 1	36.3562	36.2569
Untrt-2	29.33	23.5628	5.76718	-0.53282	1.44675			Untrt-2	31.8143	24.0783	7.73607	1.43607	0.369574			Untrt-2	34.7835	24.0783	10.7052	4.40519	0.0471959			Actin	TB 0.1ng 2	25.1531			GAPDH	TB 0.1ng 2	29.2179					SPK	TB 0.1ng 2				DIB	TB 0.1ng 2				SHD	TB 0.1ng 2	38.1186
Untrt-3	29.51	23.5934	5.9166	-0.383396	1.30441			Untrt-3	31.2125	23.9069	7.30557	1.00557	0.498072			Untrt-3	33.8134	23.9069	9.90648	3.60648	0.0820995			Actin	TB 0.1ng 2	25.8925			GAPDH	TB 0.1ng 2	29.1593					SPK	TB 0.1ng 2	33.8231			DIB	TB 0.1ng 2				SHD	TB 0.1ng 2	37.0431
Untrt-4	31.78	24.61	7.17	0.87	0.547147			Untrt-4	31.4592	23.7512	7.70803	1.40803	0.376825			Untrt-4	34.246	23.7512	10.4949	4.19488	0.054603			Actin	TB 0.1ng 2	25.3974	25.481		GAPDH	TB 0.1ng 2		29.1886		27.2719		SPK	TB 0.1ng 2	34.995	34.409		DIB	TB 0.1ng 2	33.8887	33.8887		SHD	TB 0.1ng 2	38.1566	37.7727
Untrt-5	31.76	24.5	7.26	0.96	0.514057			Untrt-5	31.0956	23.1728	7.92282	1.62282	0.324699			Untrt-5	33.1838	23.1728	10.011	3.71104	0.07636			Actin	TB 0.1ng 3	22.4904			GAPDH	TB 0.1ng 3	23.9802					SPK	TB 0.1ng 3	27.8293			DIB	TB 0.1ng 3	30.7667			SHD	TB 0.1ng 3	31.4028
Untrt-6	30.31	24.98	5.33	-0.97	1.95884			Untrt-6	31.1221	24.0469	7.0752	0.775196	0.584309			Untrt-6	34.6295	24.0469	10.5825	4.28252	0.0513845			Actin	TB 0.1ng 3	22.8275			GAPDH	TB 0.1ng 3	24.0053					SPK	TB 0.1ng 3	28.1963			DIB	TB 0.1ng 3	30.1572			SHD	TB 0.1ng 3	31.5193
DMSO-1	32.3529	25.2596	7.09332	0.793322	0.577014			DMSO-1	32.6494	25.2596	7.38982	1.08982	0.469819			DMSO-1	34.8868	25.2596	9.62718	3.32718	0.0996366			Actin	TB 0.1ng 3	22.5357	22.6179		GAPDH	TB 0.1ng 3	23.9023	23.9626		23.2805		SPK	TB 0.1ng 3	27.7423	27.9227		DIB	TB 0.1ng 3	30.6357	30.5199		SHD	TB 0.1ng 3	31.3598	31.4273
DMSO-2	31.9258	25.152	6.77371	0.473711	0.72011			DMSO-2	33.6203	25.152	8.46827	2.16827	0.222478			DMSO-2	35.3399	25.152	10.1879	3.88788	0.067551			Actin	TB 0.1ng 4	22.0072			GAPDH	TB 0.1ng 4	24.0301					SPK	TB 0.1ng 4	28.425			DIB	TB 0.1ng 4				SHD	TB 0.1ng 4	31.6891
DMSO-3	31.6049	24.6562	6.94869	0.648689	0.63786			DMSO-3	32.3455	24.6562	7.68927	1.38927	0.381758			DMSO-3	34.3336	24.6562	9.6774	3.3774	0.0962279			Actin	TB 0.1ng 4	21.8177			GAPDH	TB 0.1ng 4	23.6977					SPK	TB 0.1ng 4	28.5735			DIB	TB 0.1ng 4	31.0824			SHD	TB 0.1ng 4	32.2335
DMSO-4	30.9375	25.8005	5.137	-1.163	2.23923			DMSO-4	33.9206	25.8005	8.12013	1.82013	0.283195			DMSO-4	34.6871	25.8005	8.88663	2.58663	0.166474			Actin	TB 0.1ng 4	22.2133	22.0127		GAPDH	TB 0.1ng 4	24.1093	23.9457		22.9589		SPK	TB 0.1ng 4	28.7845	28.5943		DIB	TB 0.1ng 4	31.403	31.2427		SHD	TB 0.1ng 4	32.1713	32.0313
DMSO-5	30.8399	24.3533	6.48665	0.18665	0.878644			DMSO-5	31.6128	24.3533	7.25951	0.95951	0.514231			DMSO-5	33.7378	24.3533	9.3845	3.0845	0.117889			Actin	TB 0.1ng 5	23.8284			GAPDH	TB 0.1ng 5	25.5447					SPK	TB 0.1ng 5	29.3276			DIB	TB 0.1ng 5	32.2811			SHD	TB 0.1ng 5	33.6682
DMSO-6	30.2747	24.7387	5.53594	-0.76406	1.69826			DMSO-6	31.7122	24.7387	6.97345	0.673447	0.627007			DMSO-6	34.3014	24.7387	9.56269	3.26269	0.104192			Actin	TB 0.1ng 5	23.612			GAPDH	TB 0.1ng 5	25.5756					SPK	TB 0.1ng 5	29.561			DIB	TB 0.1ng 5	31.9344			SHD	TB 0.1ng 5	33.4119
0.1ng-1	29.945	23.5863	6.35873	0.0587286	0.96011		Tebu	0.1ng-1	31.3619	23.5863	7.77563	1.47563	0.359576		Tebu	0.1ng-1	31.3613	23.5863	7.77499	1.47499	0.359737			Actin	TB 0.1ng 5	23.9894	23.8099		GAPDH	TB 0.1ng 5	25.6073	25.5758		24.6771		SPK	TB 0.1ng 5	29.6525	29.5137		DIB	TB 0.1ng 5		32.1078		SHD	TB 0.1ng 5	33.1329	33.4044
0.1ng-2	31.1707	24.1005	7.07019	0.770191	0.58634			0.1ng-2	32.5654	24.1005	8.46491	2.16491	0.222996			0.1ng-2	31.9648	24.1005	7.86431	1.56431	0.33814			Actin	TB 0.1ng 6	23.0285			GAPDH	TB 0.1ng 6	24.4705					SPK	TB 0.1ng 6	29.815			DIB	TB 0.1ng 6				SHD	TB 0.1ng 6	32.5865
0.1ng-3	27.9227	23.2805	4.64212	-1.65788	3.15552			0.1ng-3	30.5199	23.2805	7.23933	0.939328	0.521476			0.1ng-3	31.4273	23.2805	8.14676	1.84676	0.278015			Actin	TB 0.1ng 6	22.9775			GAPDH	TB 0.1ng 6	24.751					SPK	TB 0.1ng 6	29.2222			DIB	TB 0.1ng 6	31.6743			SHD	TB 0.1ng 6	32.7662
0.1ng-4	28.5943	22.9589	5.63547	-0.664534	1.58506			0.1ng-4	31.2427	22.9589	8.28383	1.98383	0.252817			0.1ng-4	32.0313	22.9589	9.07245	2.77245	0.146356			Actin	TB 0.1ng 6	23.0022	23.0027		GAPDH	TB 0.1ng 6	24.6843	24.6353		23.805		SPK	TB 0.1ng 6	29.6087	29.5486		DIB	TB 0.1ng 6	31.611	31.6427		SHD	TB 0.1ng 6	32.4856	32.6128
0.1ng-5	29.5137	24.6771	4.83662	-1.46338	2.75754			0.1ng-5	32.1078	24.6771	7.43069	1.13069	0.456698			0.1ng-5	33.4044	24.6771	8.72727	2.42727	0.185918
0.1ng-6	29.5486	23.805	5.74363	-0.556371	1.47057			0.1ng-6	31.6427	23.805	7.83766	1.53766	0.344444			0.1ng-6	32.6128	23.805	8.80774	2.50774	0.17583
10ng-1	29.97	23.6345	6.33551	0.0355127	0.975685		Tebu	10ng-1	31.5083	23.6345	7.8738	1.5738	0.335922		Tebu	10ng-1	31.6401	23.6345	8.00565	1.70565	0.306583			Actin	DMSO-1	24.2824			GAPDH	DMSO-1	26.6376					SPO	DMSO-1	32.2613			DIB	DMSO-1	32.7855			SHD	DMSO-1	34.7375
10ng-2	29.8238	23.63	6.19375	-0.106251	1.07643			10ng-2	33.0925	25.6475	7.44503	1.14503	0.452181			10ng-2	31.1703	23.63	7.54033	1.24033	0.423277			Actin	DMSO-1	24.273			GAPDH	DMSO-1	26.1205					SPO	DMSO-1	32.3995			DIB	DMSO-1	32.9401			SHD	DMSO-1
10ng-3	29.6262	24.9269	4.69921	-1.60079	3.03308			10ng-3	33.3446	24.9269	8.41765	2.11765	0.230422			10ng-3	34.2661	24.9269	9.33913	3.03913	0.121655			Actin	DMSO-1	24.1589	24.2381		GAPDH	DMSO-1	26.2144	26.3242		25.2596		SPO	DMSO-1	32.398	32.3529		DIB	DMSO-1	32.2228	32.6494		SHD	DMSO-1	35.0361	34.8868
10ng-4	28.9903	25.1277	3.86257	-2.43743	5.41677			10ng-4	32.4553	25.1277	7.32753	1.02753	0.490549			10ng-4	34.1119	25.1277	8.98414	2.68414	0.155594			Actin	DMSO-2	24.1593			GAPDH	DMSO-2	26.0699					SPO	DMSO-2	31.601			DIB	DMSO-2	33.6381			SHD	DMSO-2	35.2892
10ng-5	29.4264	24.7809	4.64546	-1.65454	3.14823			10ng-5	31.8824	24.7809	7.10151	0.801511	0.573748			10ng-5	33.2887	24.7809	8.50779	2.20779	0.216466			Actin	DMSO-2	24.1515			GAPDH	DMSO-2	26.1993					SPO	DMSO-2	32.0075			DIB	DMSO-2				SHD	DMSO-2	35.1335
10ng-6	29.8529	24.1368	5.71608	-0.583923	1.49892			10ng-6	31.3245	24.1368	7.18772	0.887723	0.540467			10ng-6	33.7411	24.1368	9.60428	3.30428	0.101231			Actin	DMSO-2	24.2334	24.1814		GAPDH	DMSO-2	26.2158	26.1617		25.152		SPO	DMSO-2	32.1687	31.9258		DIB	DMSO-2	33.6025	33.6203		SHD	DMSO-2	35.5971	35.3399
1000ng-1	29.5	24.3055	5.19449	-1.10551	2.15175			1000ng-1	31.0905	24.3055	6.78499	0.484994	0.7145			1000ng-1	34.5202	24.3055	10.2146	3.91465	0.0663092			Actin	DMSO-3	23.539			GAPDH	DMSO-3	25.9807					SPO	DMSO-3	31.6675			DIB	DMSO-3	32.3781			SHD	DMSO-3	34.4794
1000ng-2	31.01	24.6597	6.3503	0.050299	0.965736			1000ng-2	32.0437	24.6597	7.38397	1.08397	0.471728			1000ng-2								Actin	DMSO-3	23.7397			GAPDH	DMSO-3	25.5533					SPO	DMSO-3	31.5305			DIB	DMSO-3	32.3129			SHD	DMSO-3	34.3613
1000ng-3	29.1794	24.3693	4.81016	-1.48984	2.80857			1000ng-3	31.8001	24.3693	7.43082	1.13082	0.456656			1000ng-3	32.4458	24.3693	8.0765	1.7765	0.291891			Actin	DMSO-3	23.5382	23.6056		GAPDH	DMSO-3	25.7267	25.7535		24.6562		SPO	DMSO-3	31.6167	31.6049		DIB	DMSO-3		32.3455		SHD	DMSO-3	34.1601	34.3336
1000ng-4	29.0193	23.4418	5.5775	-0.722495	1.65003			1000ng-4	30.4273	23.4418	6.98552	0.685523	0.62178			1000ng-4	31.8777	23.4418	8.43595	2.13595	0.227518			Actin	DMSO-4	25.845			GAPDH	DMSO-4	26.0176					SPO	DMSO-4	30.9562			DIB	DMSO-4	34.0025			SHD	DMSO-4	34.3705
1000ng-5	28.529	23.2913	5.23764	-1.06236	2.08835			1000ng-5	31.1325	23.2913	7.8412	1.5412	0.343599			1000ng-5	31.433	23.2913	8.14169	1.84169	0.278995			Actin	DMSO-4	25.3196			GAPDH	DMSO-4	26.1051					SPO	DMSO-4	30.798			DIB	DMSO-4	33.8387			SHD	DMSO-4	34.7434
1000ng-6	28.3506	23.8484	4.50224	-1.79776	3.4768			1000ng-6	31.049	23.8484	7.20059	0.900588	0.535668			1000ng-6	32.3376	23.8484	8.48921	2.18921	0.219271			Actin	DMSO-4	25.4968	25.5538		GAPDH	DMSO-4	26.0258	26.0495		25.8005		SPO	DMSO-4	31.0582	30.9375		DIB	DMSO-4		33.9206		SHD	DMSO-4	34.9474	34.6871
																								Actin	DMSO-5	23.8824			GAPDH	DMSO-5	25.0358					SPO	DMSO-5	31.0307			DIB	DMSO-5	31.7666			SHD	DMSO-5	33.7691
																								Actin	DMSO-5	23.5859			GAPDH	DMSO-5	25.1548					SPO	DMSO-5	30.6491			DIB	DMSO-5	31.459			SHD	DMSO-5	33.7675
																								Actin	DMSO-5	23.521	23.6631		GAPDH	DMSO-5	25.0002	25.0636		24.3533		SPO	DMSO-5		30.8399		DIB	DMSO-5		31.6128		SHD	DMSO-5	33.6767	33.7378
Spook			tebufenozide					Dib			tebufenozide					Shd			tebufenozide					Actin	DMSO-6	23.3951			GAPDH	DMSO-6	26.2309					SPO	DMSO-6				DIB	DMSO-6	31.9162			SHD	DMSO-6	34.248
rep	Untrt	DMSO	0.1ng/µl	10ng/µl	1000ng/nl			rep	Untrt	DMSO	0.1ng/µl	10ng/µl	1000ng/nl			rep	Untrt	DMSO	0.1ng/µl	10ng/µl	1000ng/µl			Actin	DMSO-6	23.1576			GAPDH	DMSO-6	26.4281					SPO	DMSO-6	30.3124			DIB	DMSO-6	31.5619			SHD	DMSO-6	34.2595
1	0.75	0.577014	0.96	0.98	2.15175			1	0.26	0.469819	0.359576	0.34	0.7145			1	0.13	0.0996366	0.359737	0.306583	0.07			Actin	DMSO-6	23.3538	23.3022		GAPDH	DMSO-6	26.1325	26.2638		24.7387		SPO	DMSO-6	30.2369	30.2747		DIB	DMSO-6	31.6584	31.7122		SHD	DMSO-6	34.3968	34.3014
2	1.44675	0.72011	0.59	1.08	0.965736			2	0.369574	0.222478	0.222996	0.452181	0.471728			2	0.0471959	0.067551	0.33814	0.423277
3	1.30441	0.63786	3.15552	3.03308	2.80857			3	0.498072	0.381758	0.521476	0.230422	0.456656			3	0.0820995	0.0962279	0.278015	0.121655	0.291891
4	0.547147	2.23923	1.58506	5.41677	1.65003			4	0.376825	0.283195	0.252817	0.490549	0.62178			4	0.054603	0.166474	0.146356	0.155594	0.227518			Actin	TB10ng 1	21.1026			GAPDH	TB10ng 1	26.5805					SPK	TB10ng 1				DIB	TB10ng 1				SHD	TB10ng 1	37.4664
5	0.514057	0.878644	2.75754	3.14823	2.08835			5	0.324699	0.514231	0.456698	0.573748	0.343599			5	0.07636	0.117889	0.185918	0.216466	0.278995			Actin	TB10ng 1	21.6013			GAPDH	TB10ng 1	27.2902					SPK	TB10ng 1	33.0116			DIB	TB10ng 1	31.6844			SHD	TB10ng 1
6	1.95884	1.69826	1.47057	1.49892	3.4768			6	0.584309	0.627007	0.344444	0.540467	0.535668			6	0.0513845	0.104192	0.17583	0.101231	0.219271			Actin	TB10ng 1	21.4032	21.369		GAPDH	TB10ng 1	29.5914	27.8207		24.3824		SPK	TB10ng 1	33.1123	33.062		DIB	TB10ng 1	33.1057	32.395		SHD	TB10ng 1	37.8839	37.6752
Av	1.08687	1.12519	1.75311	2.52617	2.19021			Av	0.402246	0.416415	0.359668	0.437894	0.523988			Av	0.0736072	0.108662	0.247333	0.220801	0.217535			Actin	TB10ng 2	25.2977			GAPDH	TB10ng 2	25.7681					SPK	TB10ng 2	33.2288			DIB	TB10ng 2				SHD	TB10ng 2	38.0936
Sd	0.577939	0.682987	1.00653	1.7051	0.876432			Sd	0.118567	0.150552	0.114826	0.130063	0.130996			Sd	0.0157815	0.0327827	0.0904463	0.123897	0.0882828			Actin	TB10ng 2				GAPDH	TB10ng 2	26.4779					SPK	TB10ng 2	33.1269			DIB	TB10ng 2	32.9912			SHD	TB10ng 2	37.6845
Se	0.235943	0.278828	0.410915	0.696103	0.357802			Se	0.0484048	0.0614626	0.0468774	0.0530981	0.0534789			Se	0.00644277	0.0133835	0.0369246	0.0505809	0.0394813			Actin	TB10ng 2	25.0635	25.1806		GAPDH	TB10ng 2		26.123		25.6475		SPK	TB10ng 2	33.0137	33.1231		DIB	TB10ng 2	33.1938	33.0925		SHD	TB10ng 2	37.367	37.715
																			2.27617	2.03201	2.00195	2X		Actin	TB10ng 3	24.2416			GAPDH	TB10ng 3	26.1526					SPK	TB10ng 3	29.5464			DIB	TB10ng 3	33.2361			SHD	TB10ng 3	33.7627
																								Actin	TB10ng 3	24.1119			GAPDH	TB10ng 3	25.5323					SPK	TB10ng 3	29.2531			DIB	TB10ng 3	33.4531			SHD	TB10ng 3	34.4435
																								Actin	TB10ng 3	23.6696	24.0077		GAPDH	TB10ng 3	25.9592	25.8814		24.9269		SPK	TB10ng 3	30.079	29.6262		DIB	TB10ng 3		33.3446		SHD	TB10ng 3	34.592	34.2661
																								Actin	TB10ng 4	24.188			GAPDH	TB10ng 4	26.2096					SPK	TB10ng 4				DIB	TB10ng 4				SHD	TB10ng 4	33.8783
																								Actin	TB10ng 4	24.0357			GAPDH	TB10ng 4	26.1741					SPK	TB10ng 4	29.0121			DIB	TB10ng 4	32.7729			SHD	TB10ng 4
																								Actin	TB10ng 4	24.2305	24.1514		GAPDH	TB10ng 4	26.0468	26.1435		25.1277		SPK	TB10ng 4	28.9685	28.9903		DIB	TB10ng 4	32.1376	32.4553		SHD	TB10ng 4	34.3454	34.1119
																								Actin	TB10ng 5	24.032			GAPDH	TB10ng 5	25.5617					SPK	TB10ng 5	29.3382			DIB	TB10ng 5	31.8768			SHD	TB10ng 5	33.363
																								Actin	TB10ng 5	24.1663			GAPDH	TB10ng 5	25.6261					SPK	TB10ng 5	29.3126			DIB	TB10ng 5	31.888			SHD	TB10ng 5
																								Actin	TB10ng 5	23.848	24.0154		GAPDH	TB10ng 5	25.5245	25.5708		24.7809		SPK	TB10ng 5	29.6283	29.4264		DIB	TB10ng 5		31.8824		SHD	TB10ng 5	33.2144	33.2887
																								Actin	TB10ng 6	22.9057			GAPDH	TB10ng 6	25.3275					SPK	TB10ng 6	29.8673			DIB	TB10ng 6	31.3069			SHD	TB10ng 6	33.7089
																								Actin	TB10ng 6	22.9982			GAPDH	TB10ng 6	25.259					SPK	TB10ng 6	29.6086			DIB	TB10ng 6				SHD	TB10ng 6	33.7733
																								Actin	TB10ng 6	23.0616	22.9885		GAPDH	TB10ng 6	25.4409	25.3425		24.1368		SPK	TB10ng 6	30.0828	29.8529		DIB	TB10ng 6	31.3422	31.3245		SHD	TB10ng 6		33.7411
																								Actin	TB-1000ng-3	23.6746			GAPDH	TB-1000ng-3	25.2613					SPO	TB-1000ng-3	29.348			DIB	TB-1000ng-3	31.4745			SHD	TB-1000ng-3	32.2368
																								Actin	TB-1000ng-3	23.5906			GAPDH	TB-1000ng-3	25.107					SPO	TB-1000ng-3	29.1049			DIB	TB-1000ng-3	32.0914			SHD	TB-1000ng-3	32.7933
																								Actin	TB-1000ng-3	23.4343	23.5665		GAPDH	TB-1000ng-3	25.2299	25.1994		24.3693		SPO	TB-1000ng-3	29.0853	29.1794		DIB	TB-1000ng-3	31.8343	31.8001		SHD	TB-1000ng-3	32.3072	32.4458
																								Actin	TB-1000ng-4	22.4883			GAPDH	TB-1000ng-4	24.561					SPO	TB-1000ng-4	29.0044			DIB	TB-1000ng-4	30.4333			SHD	TB-1000ng-4	31.9727
																								Actin	TB-1000ng-4	22.3291			GAPDH	TB-1000ng-4	24.6224					SPO	TB-1000ng-4				DIB	TB-1000ng-4				SHD	TB-1000ng-4	31.7549
																								Actin	TB-1000ng-4	22.2434	22.3536		GAPDH	TB-1000ng-4	24.5654	24.583		23.4418		SPO	TB-1000ng-4	29.0342	29.0193		DIB	TB-1000ng-4	30.4214	30.4273		SHD	TB-1000ng-4	31.9056	31.8777
	For JUMP			OUTLIERS?																				Actin	TB-1000ng-5	22.2523			GAPDH	TB-1000ng-5	24.4421					SPO	TB-1000ng-5	28.821			DIB	TB-1000ng-5	31.308			SHD	TB-1000ng-5	31.2579
	U	6.72								U	8.24334						U	9.24713						Actin	TB-1000ng-5	22.2416			GAPDH	TB-1000ng-5	24.3687					SPO	TB-1000ng-5	28.5174			DIB	TB-1000ng-5	31.0708			SHD	TB-1000ng-5	31.5266
	U	5.76718								U	7.73607						U	10.7052						Actin	TB-1000ng-5	22.214	22.236		GAPDH	TB-1000ng-5	24.3795	24.3968		23.2913		SPO	TB-1000ng-5	28.2485	28.529		DIB	TB-1000ng-5	31.0188	31.1325		SHD	TB-1000ng-5	31.5145	31.433
	U	5.9166								U	7.30557						U	9.90648						Actin	TB-10-600ng	23.0396			GAPDH	TB-10-600ng	24.753					SPO	TB-10-600ng	28.4876			DIB	TB-10-600ng				SHD	TB-10-600ng	32.0989
	U	7.17								U	7.70803						U	10.4949						Actin	TB-10-600ng	22.8844			GAPDH	TB-10-600ng	24.6597					SPO	TB-10-600ng	28.2136			DIB	TB-10-600ng	31.2142			SHD	TB-10-600ng	32.482
	U	7.26								U	7.92282						U	10.011						Actin	TB-10-600ng	23.0588	22.9943		GAPDH	TB-10-600ng	24.7899	24.7342		23.8484		SPO	TB-10-600ng		28.3506		DIB	TB-10-600ng	30.8837	31.049		SHD	TB-10-600ng	32.4319	32.3376
	U	5.33								U	7.0752						U	10.5825
	D	7.09332								D	7.38982						D	9.62718
	D	6.77371								D	8.46827						D	10.1879						Actin	Untreated 1	22.4985			GAPDH	Untreated 1	24.7541							Rerun
	D	6.94869								D	7.68927						D	9.6774						Actin	Untreated 1	22.4518			GAPDH	Untreated 1	24.719							Actin	0.1NG-1	22.7815			GAPDH	0.1NG-1	24.5839
	D	5.137								D	8.12013						D	8.88663						Actin	Untreated 1	22.3076	22.4193		GAPDH	Untreated 1	24.6156	24.6962		23.5302				Actin	0.1NG-1	22.7863			GAPDH	0.1NG-1	24.4127
	D	6.48665								D	7.25951						D	9.3845						Actin	TB 10ng 1	21.1026												Actin	0.1NG-1	22.6356	22.7345		GAPDH	0.1NG-1	24.4135	24.47		23.5863
	D	5.53594								D	6.97345						D	9.56269						Actin	TB 10ng 1	21.6013		22.2904										Actin	0.1NG-2	22.9312			GAPDH	0.1NG-2	25.1964
	0.1X	6.35873								0.1X	7.77563						0.1X	7.77499						Actin	TB 10ng 1	21.4032		22.2157										Actin	0.1NG-2	23.0659			GAPDH	0.1NG-2	25.3151
	0.1X	7.07019								0.1X	8.46491						0.1X	7.86431										22.5728										Actin	0.1NG-2	23.0312	23.0094		GAPDH	0.1NG-2	25.2185	25.2434		24.1005
	0.1X	4.64212								0.1X	7.23933						0.1X	8.14676																				Actin	10NG-1	22.3763			GAPDH	10NG-1	24.9499
	0.1X	5.63547								0.1X	8.28383						0.1X	9.07245						SPK		Untreated 1	30.2943				SHD	Untreated 1	32.5367					Actin	10NG-1	22.4205			GAPDH	10NG-1	24.8662
	0.1X	4.83662								0.1X	7.43069						0.1X	8.72727						SPK		Untreated 1	30.4641				SHD	Untreated 1	32.9666					Actin	10NG-1	22.4167	22.4045		GAPDH	10NG-1	24.9799	24.932		23.6345
	0.1X	5.74363								0.1X	7.83766						0.1X	8.80774						SPK		Untreated 1	29.9968	30.2517			SHD	Untreated 1	32.8281	32.7771				Actin	10NG-2	22.9025			GAPDH	10NG-2	24.4029
	10X	6.33551								10X	7.8738						10X	8.00565						SPK		TB 0.1ng 2	29.4663				SHD	TB 0.1ng 1	31.0405					Actin	10NG-2	22.7026			GAPDH	10NG-2	24.3928
	10X	6.19375								10X	7.44503						10X	7.54033						SPK		TB 0.1ng 2	29.5043				SHD	TB 0.1ng 1	30.7235					Actin	10NG-2	23.0127	22.8726		GAPDH	10NG-2	24.4418	24.4125		23.63
	10X	4.69921								10X	8.41765						10X	9.33913						SPK		TB 0.1ng 2	29.3546	29.4418			SHD	TB 0.1ng 1	31.1601	30.9747
	10X	3.86257								10X	7.32753						10X	8.98414													SHD	TB 0.1ng 2	31.4752
	10X	4.64546								10X	7.10151						10X	8.50779						DIB		Untreated 1					SHD	TB 0.1ng 2	32.0518					SPO	0.1NG-1	30.2067			DIB	0.1NG-1	31.6876			SHD	0.1NG-1
	10X	5.71608								10X	7.18772						10X	9.60428						DIB		Untreated 1	32.062				SHD	TB 0.1ng 2	31.9468	31.8246				SPO	0.1NG-1	29.8571			DIB	0.1NG-1	31.362			SHD	0.1NG-1
	1000X	5.19449								1000X	6.78499						1000X	10.2146						DIB		Untreated 1	31.4847	31.7733			SHD	TB 10ng 1	32.0503					SPO	0.1NG-1	29.7713	29.945		DIB	0.1NG-1	31.0362	31.3619		SHD	0.1NG-1
	1000X	6.3503								1000X	7.38397						1000X	.						DIB		TB 0.1ng 2	31.6332				SHD	TB 10ng 1	31.6305					SPO	0.1NG-2	31.2551			DIB	0.1NG-2	32.0583			SHD	0.1NG-2
	1000X	4.81016								1000X	7.43082						1000X	8.0765						DIB		TB 0.1ng 2	31.0769				SHD	TB 10ng 1	32.0854	31.9221				SPO	0.1NG-2	31.4416			DIB	0.1NG-2	33.2603			SHD	0.1NG-2
	1000X	5.5775								1000X	6.98552						1000X	8.43595						DIB		TB 0.1ng 2	31.0509	31.2537			SHD	TB 10ng 2	31.5065					SPO	0.1NG-2	30.8154	31.1707		DIB	0.1NG-2	32.3777	32.5654		SHD	0.1NG-2
	1000X	5.23764								1000X	7.8412						1000X	8.14169						DIB		TB 10ng 1	29.6222				SHD	TB 10ng 2	31.3622					SPO	10NG-1	29.9668			DIB	10NG-1	31.2119			SHD	10NG-1
	1000X	4.50224								1000X	7.20059						1000X	8.48921						DIB		TB 10ng 1					SHD	TB 10ng 2	31.3434	31.404				SPO	10NG-1	30.169			DIB	10NG-1	31.6634			SHD	10NG-1
																								DIB		TB 10ng 1	30.2068	29.9145										SPO	10NG-1	29.7742	29.97		DIB	10NG-1	31.6496	31.5083		SHD	10NG-1
																																						SPO	10NG-2	29.9498			DIB	10NG-2	31.5225			SHD	10NG-2
																																						SPO	10NG-2	29.4687			DIB	10NG-2	31.5743			SHD	10NG-2
																																						SPO	10NG-2	30.0528	29.8238		DIB	10NG-2	31.9994	31.6987		SHD	10NG-2
[truncated: 2 more columns]
